# Supplementary material for: Vitamin D Supplementation and Disease-Free Survival in Stage II Melanoma: A Randomized Placebo Controlled Trial
Source: Nutrients. 2021 Jun 4;13(6):1931. doi: 10.3390/nu13061931 (PMC8226808; doi:10.3390/nu13061931)
Supplement: Supplementary file 1 [file nutrients-13-01931-s001.zip]

Archive with 1 entries (1 files):
- nutrients-1230158-supplementary.pdf
